# Supplementary material for: Morphological Adaptation of Cave-Dwelling Ground Beetles in China Revealed by Geometric Morphometry (Coleoptera, Carabidae, Trechini)
Source: Insects. 2021 Nov 8;12(11):1002. doi: 10.3390/insects12111002 (PMC8623905; doi:10.3390/insects12111002)
Supplement: Supplementary file 1 [file insects-12-01002-s001.zip]

Archive with 2 entries (2 files):
- Figure S1 Photography of samples.zip
- Landmark Data S1 Semi-landmarks of samples.zip
